# Supplementary material for: A robust platform for high-throughput screening of therapeutic strategies for acute and chronic spinal cord injury
Source: iScience. 2021 Feb 12;24(3):102182. doi: 10.1016/j.isci.2021.102182 (PMC7921603; doi:10.1016/j.isci.2021.102182)
Supplement: Data S1. Normalised data from proteome profiler array for IPA analysis, related to Figure 4 [file mmc2.xlsx]

## Sheet: Patil et al., normalised data  
	Control 1-Nor	Cytokines 1-Nor	LPS 1- Nor	Control 7-Nor	Cytokines 7-Nor	LPS 7-Nor	Control 14-Nor	Cytokines 14-Nor	LPS 14-Nor	Control 21-Nor	Cytokines 21-Nor	LPS 21-Nor
CCL2/JE/MCP-1	1	1.12704	1.0065	1	1.02502	0.845927	1	1.40303	1.22579	1	1.10499	1.08335
CCL3/CCL4	1	2.19581	1.94117	1	0.884493	0.774426	1	3.25285	3.00766	1	5.51322	5.31612
CCL5/RANTES	1	9.0528	7.37196	1	1.1536	1.16927	1	31.9568	29.3261	1	20.7175	16.3401
CCL11/Eotaxin	1	2.34254	2.17166	1	2.07206	1.92111	1	37.6884	5.16022	1	9.40596	2.83402
CCL17/TARC	1	3.23034	1.96293	1	2.3424	1.50365	1	8.26544	2.68257	1	3.61401	2.29179
CCL20/MIP-3 alpha	1	1.16777	1.13715	1	0.947555	0.907913	1	1.11291	0.999824	1	1.21044	1.25404
CCL21/6Ckine	1	2.18179	1.94658	1	1.52709	1.94643	1	4.5948	4.33829	1	1.93304	1.59043
CCL22/MDC	1	1.65867	5.57168	1	1.96015	5.25114	1	8.26319	21.3409	1	4.34446	8.46213
CX3CL1/Fractalkine	1	2.91994	6.83444	1	0.465094	1.16433	1	0.868834	2.20782	1	0.63138	1.26533
CXCL2/GROβ/MIP-2/CINC-3	1	15.5958	14.642	1	2.06663	1.86075	1	42.782	38.9499	1	14.5098	14.7496
CXCL7/Thymus Chemokine-1	1	1.346	1.29639	1	1.62209	1.43558	1	5.57464	2.53777	1	1.6225	1.39315
LIX	1	4.51473	4.85006	1	0.942422	1.02599	1	1.52468	1.54271	1	1.95649	2.09116
ICAM-1/CD54	1	6.20633	4.95661	1	2.77923	2.72376	1	13.4425	10.8621	1	4.10647	3.54388
CNTF	1	1.76287	1.62343	1	2.70893	3.97528	1	7.28348	3.95089	1	1.71096	1.32493
EGF	1	1.70944	1.78265	1	0.843573	1.49251	1	4.57483	3.36054	1	1.31439	1.06487
EG-VEGF/PK1	1	1.74663	1.73639	1	1.05946	1.2668	1	2.42882	1.00703	1	2.27771	1.78984
FGF acidic	1	2.12235	1.97036	1	1.83038	1.56335	1	6.04082	2.55102	1	1.61404	1.14411
FGF-7/KGF	1	2.06112	1.64948	1	1.75489	1.81588	1	3.89492	2.12259	1	1.71162	1.46353
FGF-21	1	1.58509	1.09475	1	1.28511	1.44566	1	5.79361	3.68796	1	1.8088	1.41794
Flt-3 Ligand	1	3.47636	1.84109	1	4.12121	2.29638	1	6.30328	2.40073	1	5.6	2.26089
G-CSF	1	9.74694	13.508	1	4.24956	7.39761	1	13.8801	20.2791	1	7.92532	7.82056
GDF-15	1	2.25729	4.23609	1	1.06639	4.09862	1	2.70159	4.70209	1	1.87606	2.33316
GM-CSF	1	2.89938	2.82829	1	1.8625	1.97827	1	4.26511	3.09552	1	1.78721	1.28231
HGF	1	7.8633	9.88073	1	5.76696	5.4	1	30.5161	44.3935	1	6.61368	5.78632
IGF-I	1	3.79092	1.97705	1	1.8671	1.57104	1	4.32381	0.911905	1	3.29931	1.48027
IGFBP-2	1	1.01409	0.887448	1	0.958294	0.929569	1	0.95665	0.950428	1	0.977549	0.957448
IGFBP-3	1	2.07105	1.43062	1	1.99604	1.98502	1	4.42555	3.8313	1	3.74984	2.07486
IGFBP-5	1	1.18969	0.954134	1	0.375925	0.488384	1	0.315918	0.497863	1	0.523528	0.634099
IGFBP-6	1	1.45623	1.04564	1	0.634451	0.431756	1	1.07465	0.185122	1	1.47896	0.338831
LIF	1	5.00875	4.9485	1	1.04284	1.66872	1	3.23571	3.41224	1	3.64536	1.43958
NT-3	1	2.91258	1.7767	1	0.916243	1.63233	1	4.12292	2.46013	1	1.79993	1.29017
NT-4	1	4.07701	2.51738	1	1.52547	2.37158	1	3.32573	2.77593	1	1.55635	0.990014
PDGF-BB	1	3.03384	2.64348	1	1.08582	1.41152	1	3.36228	2.23077	1	2.05755	1.44403
Pref-1/DLK1/FA1	1	1.89179	1.81814	1	1.54372	2.43715	1	6.24706	3.99412	1	1.74257	1.2763
SCF	1	5.6388	4.28554	1	1.17767	1.6821	1	4.07497	1.49724	1	2.44688	1.51022
WISP-1/CCN4	1	2.04656	1.57864	1	1.32351	1.71163	1	6.48606	6.90708	1	3.12823	3.20403
VEGF	1	0.973206	2.17892	1	1.61633	2.63454	1	2.36959	1.98717	1	1.60448	1.21867
Cyr61/CCN1	1	1.17323	1.34869	1	2.3015	2.06674	1	10.5887	8.74853	1	4.80089	3.8
IFN-gamma	1	2.18108	1.42077	1	1.66549	1.46381	1	3.77541	1.9078	1	1.66757	1.09351
IL-1 alpha/IL-1F1	1	6.52659	46.8829	1	3.51403	14.9235	1	7.66776	9.02961	1	2.65579	1.29215
IL-1 beta/IL-1F2	1	22.9909	18.2453	1	9.03758	5.5048	1	34.7446	15.8772	1	15.1547	2.67221
IL-1ra/IL-1F3	1	25.6479	30.7419	1	16.9601	14.8958	1	9719.5	8002.5	1	12.2685	9.62309
IL-2	1	3.64934	2.4953	1	1.74516	1.86866	1	13.1368	9.12821	1	1.44636	1.14291
IL-6	1	15.2177	10.5964	1	7.32595	5.57989	1	35.5044	25.8907	1	8.37467	6.14459
IL-17A	1	10.7817	4.82601	1	1.19698	1.81338	1	1.66376	1.4547	1	2.35081	0.915323
Osteopontin (OPN)	1	1.84467	1.78236	1	0.813173	1.45096	1	3.26608	7.03338	1	4.56729	6.04306
RAGE	1	5.05104	3.41909	1	1.48456	1.77553	1	3.64232	3.22166	1	1.74573	1.26536
Resistin	1	5.77402	4.82472	1	1.37755	2.15515	1	719	584.5	1	1.27998	0.961927
TNF-alpha	1	66.2719	44.3798	1	12.1952	7.11309	1	119.274	25.0161	1	14.5083	1.61526
TWEAK/TNFSF12	1	7.15447	4.49922	1	2.55265	1.40177	1	15.3545	3.62911	1	4.85453	1.12642
Adiponectin/Acrp30	1	1.76597	2.03356	1	1.59661	2.62404	1	3.14203	2.40087	1	1.58749	1.24857
IL-3	1	2.47791	2.82239	1	1.38154	1.57349	1	3.60671	2.53477	1	1.29926	1.11595
IL-4	1	5.72668	4.16159	1	1.38648	1.871	1	3.55774	2.42015	1	1.29748	1.07723
IL-13	1	8.45	4.17801	1	1.5	2.5097	1	0.131356	2.83051	1	1.56104	1.05405
IL-22	1	6.62738	3.10269	1	1.42149	5.35744	1	34.0833	29.6667	1	1.84536	0.875258
Osteoprotegerin/TNFRSF11B	1	2.37871	2.18984	1	1.68151	1.92468	1	4.09719	4.83212	1	2.83217	2.78281
Prolactin	1	8.81285	5.96376	1	1.29864	1.97376	1	15.2941	5.26797	1	1.94795	1.09026
RGM-A	1	4.93047	3.65021	1	0.686502	1.01717	1	2.03034	1.34613	1	1.58801	0.879616
Fetuin A/AHSG	1	2.26467	2.20887	1	1.58714	1.86331	1	2.82153	1.65804	1	1.37557	1.25342
Fibulin 3	1	1.18081	0.957575	1	1.04488	0.99332	1	2.10433	1.63944	1	1.19182	1.01959
Galectin-1	1	2.9634	1.85838	1	1.40522	1.76959	1	2.14788	2.25949	1	2.90486	1.56709
Galectin-3	1	1.19002	1.77839	1	1.12748	0.91519	1	2.36081	2.26009	1	3.28942	2.49461
MAG/Siglec-4a	1	3.22791	2.13566	1	1.22187	1.49994	1	4.73534	3.29983	1	1.67436	1.10201
TIM-1/KIM-1/HAVCR	1	2.04098	1.36641	1	2.05748	2.43896	1	2.4383	2.23262	1	2.05342	1.63211
VCAM-1/CD106	1	7.78754	8.20684	1	2.03468	2.29489	1	12.8622	12.2862	1	7.74177	6.67637
Clusterin	1	2.52552	1.94935	1	1.7888	1.58694	1	2.18498	1.78595	1	1.58513	1.44583
Cystatin C	1	1.08427	0.862009	1	0.948302	0.922554	1	1.0886	1.05944	1	1.03334	1.0103
DPPIV/CD26	1	2.47133	1.49851	1	1.23993	1.64384	1	3.21505	2.39427	1	3.00449	1.4368
Endostatin	1	1.04268	1.10705	1	0.900974	0.50829	1	0.970725	0.47087	1	0.856152	0.74005
Hepassocin	1	3.92336	3.05802	1	1.93188	2.40966	1	14.72	16.4	1	1.99332	1.30421
Jagged 1	1	3.95528	3.01955	1	1.58584	1.26006	1	7.27086	3.90703	1	3.70297	1.78101
Lipocalin-2/NGAL	1	5.55212	5.24157	1	0.962801	0.995337	1	1.57168	1.55291	1	3.01387	2.96499
MMP-2	1	1.33512	1.04827	1	1.00515	0.964858	1	2.53563	2.09661	1	1.19875	1.0897
MMP-3	1	13.5504	10.6066	1	3.27488	3.07135	1	115.252	112.223	1	9.3628	8.00746
MMP-9	1	3.34144	4.72811	1	2.93077	4.37948	1	12.1752	18.6618	1	2.56907	2.79657
Neprilysin/CD10	1	3.46594	2.00332	1	1.78159	1.77187	1	6.94672	3.76639	1	1.63521	1.3533
NOV/CCN3	1	1.50384	1.11468	1	1.42956	1.32296	1	0	1.6237	1	1.3398	1.32108
RBP4	1	6.96293	5.36021	1	1.33851	0.93211	1	2.79121	1.86346	1	1.35765	1.24355
Serpine1/PAI-1	1	0.977497	0.934729	1	0.999471	0.987219	1	1.0316	0.982821	1	0.995842	1.02139
