# Supplementary material for: A robust platform for high-throughput screening of therapeutic strategies for acute and chronic spinal cord injury
Source: iScience. 2021 Feb 12;24(3):102182. doi: 10.1016/j.isci.2021.102182 (PMC7921603; doi:10.1016/j.isci.2021.102182)
Supplement: Data S2. Upstream regulators, related to Figures 4 and S3 [file mmc3.xls]

## Sheet: Patil et al Upstream regulators
	Cytokines 1-Nor	Cytokines 7-Nor	Cytokines 14-Nor	Cytokines 21-Nor	LPS 1- Nor	LPS 7-Nor	LPS 14-Nor	LPS 21-Nor
IL18	3.09072	1.10394	3.53674	2.5937	3.09545	1.41647	3.16734	1.68864
TNF	3.08523	-0.736196	3.26971	2.15701	3.85674	0.881696	3.08153	1.84559
IL1B	3.03605	-0.0696718	3.3897	2.14925	3.81047	1.12084	3.02592	1.58264
IL17A	2.8229	-0.312353	3.17355	2.30991	3.50305	1.13252	2.89903	1.31355
IL15	2.01478	1.95927	2.87676	2.1946	2.43221	1.78457	2.52182	1.22883
IL1	3.16802	0.851222	3.20875	1.72261	3.202	0.676198	2.26175	1.27201
IL10	-2.80753	-0.783076	-2.99336	-1.68636	-3.43399	-1.07023	-2.20455	-0.65139
IL1A	2.42391	-0.432006	3.13183	1.87048	2.14542	0.511746	2.34346	1.24723
IL2	2.60467	0.345857	1.80652	1.72497	2.35133	0.428996	2.05824	0.415227
IL7	2.40146	0	2.41384	0	2.57969	0.39086	2.19805	0
IL25	1.81576	0	1.75757	0.881112	1.81576	-0.667765	1.30269	0
IL6	1.80287	-0.405455	0.839591	0.200032	2.29998	0.0408168	1.11214	0.622454
IL4	1.21353	1.12797	2.2073	-0.0990977	0.924073	0.168357	0.641598	-1.24623
IL13	0.460644	-0.101118	2.34912	1.05183	0.753439	-0.626754	0.887324	0.592301
IL21	0.95357	0.55575	1.03506	1.23725	1.33771	0.428458	1.22651	0
IL5	0	0	2.20128	0	2.17969	0	1.97697	0
IL3	1.20994	0	1.50554	0	1.51365	0	1.30127	0
IL22	0.332309	-0.246183	0.842484	-0.11547	0.630706	0.990148	0.842484	-0.970143
Hydrogen peroxide	1.3242	-1.40284	2.33531	0.912963	1.79659	-0.557234	1.65614	0.727607
SOD1	0	0	-1.98248	0	-1.98248	-1.98248	-1.98248	0
Reactive oxygen species	1.83807	0	2.19036	1	2.20375	1.10265	1.7085	0
BCL2	0.942826	0	0.848038	0	2.2188	1.23657	1.91885	0
PTEN	-0.383285	0.779319	-1.0539	-1.26918	-1.24582	0.086646	-1.07926	-1.16509
CYR61	1.00888	0	1.96296	1.96296	0	0.083951	1.96296	0
SOCS3	-1.41348	0	-1.73127	0	-1.41348	-0.688312	-1.73127	0
SMAD3	-1.94394	0	-0.659126	0	-1.66938	-1.65282	-1.6678	0
STAT6	1.73412	0.22154	1.5533	0.570719	1.85672	0.199638	0.67152	-0.536895
TRPV4	1.98248	0.390567	0	1.9799	1.98248	0.390567	0	0
CYBB	1.96865	0	0.6	0	1.96865	1.09109	1.09109	0
TNFRSF1B	0	0	2.09513	0	1.78638	0.820768	2.01377	0
NOTCH1	0.392232	1.06904	0	1.70561	1.70561	0.392232	1.46059	1.34164
Prostaglandin E2	1.22246	-0.0654634	1.31767	0.535797	1.16815	0.724498	0.405859	-0.495365
Cholesterol	2.19042	0	2.40343	0	1.99852	0.154218	1.95623	0
ABCG1	-1.93176	0	0	0	-1.93176	0	0	0
APOE	-2.21579	0.0174687	-1.93909	-2.43693	-2.40757	0.104347	-1.5288	-2
NLRP3	1.75292	0	1.15079	0.755929	1.75292	1.19312	1.15079	0
HMGB1	2.78866	0.78997	2.62655	1.98328	2.60269	1.98062	2.19209	1.0425
P38 MAPK	1.88924	0.891242	3.14818	1.86231	2.1636	1.06593	2.54026	1.09353
NfkB-RelA	1.98052	0	2.61281	1.9799	1.98052	1.98052	2.41512	0
CREBBP	1.94895	0	2.39511	1.94895	2.19046	1.96865	2.39511	0
STAT3	1.67504	-0.77126	1.70208	0.64196	1.97737	-0.656511	0.937869	0.791257
ERK	1.35336	-0.507673	2.60483	0.862069	2.1399	0.623011	2.08646	0
Akt	1.50784	-0.106181	2.32987	1.36695	2.29616	-0.174004	1.87252	0
CREB1	1.52753	0	1.95283	1.95283	2.18282	0	0	0
RHOA	0	0	2.2188	0	2.21321	2.21321	2.42536	0
VEGFA	0.890653	1.00808	1.42486	1.05127	1.50101	1.16911	1.52448	0
MTOR	2.15789	0	2.15789	0	1.94145	1	1.27581	0
D-glucose	1.31745	-0.469855	2.68872	1.11524	1.77754	0.713755	1.68109	0
