# Supplementary material for: A robust platform for high-throughput screening of therapeutic strategies for acute and chronic spinal cord injury
Source: iScience. 2021 Feb 12;24(3):102182. doi: 10.1016/j.isci.2021.102182 (PMC7921603; doi:10.1016/j.isci.2021.102182)
Supplement: Data S3. Disease and functions upon cytokine combination and LPS treatment, related to Figure 5 [file mmc4.xls]

## Sheet: Patil et al disease & functions
	Cytokines-1	LPS-1	Cytokines-7	LPS-7	Cytokines-14	LPS-14	Cytokines-21	LPS-21
Proliferation of immune cells	3.26503	2.70097	1.34761	0.681556	1.94485	2.33017	2.32592	0
Inflammatory response	2.59317	3.03981	-0.248454	0.965597	4.17679	2.66054	2.20822	1.56116
Adhesion of immune cells	3.35249	3.0967	0.0445166	0.615877	3.04812	2.80465	2.61234	1.99273
Cell movement of phagocytes	3.19283	3.85859	-1.19894	0.288123	3.56372	2.92678	2.47798	2.10323
Activation of leukocytes	3.08938	3.83222	0.52314	1.59591	3.98748	3.13677	2.59189	0.78977
Activation of lymphocytes	2.36011	2.46506	0.605748	1.76168	3.42936	3.17009	2.58307	1.01404
Migration of monocytes	2.13201	3.14757	0.377964	0.853206	1.76505	2.13767	1.91237	1.66448
macrophage infiltration	2.02676	1.81882	0	0	2.77236	2.60755	1.97697	0.852803
Activation of neutrophils	2.18686	2.7405	0.670478	1.94758	2.73256	2.58613	2.18275	0.574989
Proliferation of central nervous system cells	0	0	-1.27808	0	0.192187	-0.437048	0	0.428571
Cell survival	0	0	-0.0586699	0.900546	3.17193	2.47785	1.85269	-0.0235855
Neuronal cell death	2.41719	2.56013	-1.02728	0.951832	1.62173	0	0	0
Proliferation of neuronal cells	0	0	-0.0685306	0	2.099	0	0	0.553849
Synthesis of reactive oxygen species	1.80052	2.0379	0	2.25294	2.74681	1.69263	1.31226	0
Chemotaxis	1.97029	3.16631	-1.6902	-0.434324	2.92604	1.79405	1.82973	0
