# Supplementary material for: A robust platform for high-throughput screening of therapeutic strategies for acute and chronic spinal cord injury
Source: iScience. 2021 Feb 12;24(3):102182. doi: 10.1016/j.isci.2021.102182 (PMC7921603; doi:10.1016/j.isci.2021.102182)
Supplement: Data S4. Rates of ATP production from glycolysis and oxidative phosphorylation, related to Figure 6 [file mmc5.xlsx]

## Sheet: Patil et al., (Supplementary)
	RATES OF ATP PRODUCTION FROM GLYCOLYSIS AND OXIDATIVE PHOSPHORYLATION
	ENTER MEASURED VALUES in BLUE; fill down as needed										OCR total: Basal OCR
	CONSTANTS & CONDITIONS
	cell type					MGC
	medium					DMEM
	pH					7.4
	buffering power	(mpH/pmol H+)				0.1
	pK1 at 37°C	CO2 -> HCO3-				6.093
	substrate					glucose
	DATA								CALCULATIONS							TOTAL
		identifier	protein	OCR	OCR	OCR	ECAR		OCR	OCR	PPR	PPR	PPR	Glycolytic	Oxidative	Total
			in well	total	oligo	rot/myx	total		mito	coupled	total	resp	glyc	ATP (JATPglyc)	ATP (JATPox)	ATP (JATPproduction)
			(mg)	(pmol O2/min)			(mpH/min)		(pmol O2/min/mg protein)		(pmol H+/min/mg protein)			(pmol ATP/min/mg protein)
		MGC control	0.281097	62.0432	11.8509	0.947796	22.8048		217.346	162.131	811.277	207.131	604.146	709.341	858.714	1568.06
	Day-1	MGC control	0.260541	65.6154	9.12665	-0.886585	26.0358		255.246	196.866	999.298	243.249	756.048	841.3	1040.59	1881.89
		MGC control	0.219595	63.8359	10.1804	-0.614681	25.5968		293.497	221.859	1165.64	279.703	885.933	983.961	1174.11	2158.07
		MGC Cytokine	0.251396	101.768	19.5116	1.84728	42.8898		397.464	297.097	1706.07	378.784	1327.28	1519.65	1573.35	3093.01
	Day-1	MGC Cytokine	0.281721	98.0976	16.4288	-1.238	31.7257		352.603	263.223	1126.14	336.031	790.108	907.878	1394.07	2301.95
		MGC Cytokine	0.266488	90.6806	14.1785	-2.11947	42.0802		348.233	260.664	1579.06	331.867	1247.2	1363.51	1380.29	2743.8
	Day-2	MGC Control	0.315012	81.9825	36.05	27.746	17.7419		172.173	132.397	563.215	164.081	399.134	456.64	699.944	1156.58
		MGC Control	0.618676	51.1566	-12.3607	-23.5366	12.2828		120.731	93.2211	198.534	115.056	83.4771	123.801	492.712	616.513
		MGC Control	0.315012	79.0587	24.5517	14.0166	16.3913		206.475	157.113	520.339	196.771	323.568	392.53	831.131	1223.66
		MGC Cytokine	0.35232	106.198	31.1801	15.7087	22.0257		256.838	193.336	625.162	244.767	380.395	466.179	1023.42	1489.6
	Day-2	MGC Cytokine	0.37001	111.852	49.1881	35.6628	25.9222		205.911	153.777	700.583	196.234	504.349	573.123	814.408	1387.53
		MGC Cytokine	0.376175	111.166	47.2111	34.8195	26.2743		202.955	154.373	698.46	193.416	505.043	572.83	816.656	1389.49
		MGC Control	0.333811	57.7028	27.503	21.3922	11.5631		108.776	82.1464	346.397	103.664	242.734	279.065	434.756	713.82
	Day-3	MGC Control	0.277749	65.2437	29.6176	22.6189	15.4727		153.465	116.467	557.074	146.252	410.822	462.079	616.211	1078.29
		MGC Control	0.264232	68.0296	29.8376	22.3668	17.7354		172.813	131.242	671.208	164.691	506.516	564.236	694.356	1258.59
		MGC Cytokine	0.389234	102.349	26.0745	10.6579	24.187		235.567	177.931	621.399	224.496	396.904	475.583	941.682	1417.27
	Day-3	MGC Cytokine	0.362377	109.988	44.2104	30.896	28.297		218.258	164.817	780.872	208	572.871	645.77	872.288	1518.06
		MGC Cytokine	0.393001	106.312	42.1409	28.916	28.6097		196.935	148.262	727.982	187.679	540.302	606.079	784.817	1390.9
		MGC Control	0.270927	20.4593	-28.1842	-36.3975	9.84926		209.86	163.027	363.539	199.997	163.542	233.636	861.354	1094.99
	Day-4	MGC Control	0.282373	40.4892	-14.8028	-24.2038	9.79657		229.104	177.797	346.937	218.337	128.6	205.121	939.449	1144.57
		MGC Control	0.27579	44.2542	-7.2828	-16.3361	12.1573		219.697	169.678	440.817	209.372	231.446	304.825	896.807	1201.63
		MGC Cytokine	0.405657	71.4691	-7.00178	-19.9183	24.549		225.282	175.645	605.166	214.694	390.472	465.716	927.825	1393.54
	Day-4	MGC Cytokine	0.403399	104.564	43.3465	32.0169	29.8026		179.839	137.792	738.788	171.387	567.401	627.467	728.625	1356.09
		MGC Cytokine	0.411908	98.3826	40.7525	30.9783	25.611		163.639	127.039	621.764	155.949	465.816	520.471	671.236	1191.71
		MGC Control	0.295677	47.7008	17.557	13.4324	13.5051		115.898	92.5691	456.752	110.451	346.301	385.011	488.301	873.312
	Day-5	MGC Control	0.270318	15.0078	-24.0895	-30.951	8.44092		170.017	131.328	312.259	162.027	150.232	207.018	694.106	901.124
		MGC Control	0.263562	61.7618	23.9404	18.2632	13.2836		165.041	130.299	504.004	157.285	346.719	401.843	687.786	1089.63
		MGC Cytokine	0.374181	78.4341	31.2128	24.5067	23.8174		144.121	114.589	636.523	137.348	499.175	547.312	604.613	1151.92
	Day-5	MGC Cytokine	0.353624	81.8412	31.7356	22.7488	20.7133		167.105	128.656	585.742	159.251	426.491	482.304	680.118	1162.42
		MGC Cytokine	0.432421	83.4556	30.492	20.7748	22.6358		144.953	111.213	523.468	138.141	385.328	433.742	588.031	1021.77
		MGC Control	0.264962	73.9742	43.5867	39.2729	10.6534		130.967	104.135	402.072	124.812	277.26	321.003	549.454	870.457
	Day-6	MGC Control	0.247894	82.2631	45.2155	39.9036	7.75326		170.878	135.7	312.766	162.847	149.919	206.992	716.053	923.046
		MGC Control	0.22375	29.1862	-15.2117	-23.0417	6.20084		233.421	180.171	277.132	222.45	54.6822	132.645	952.299	1084.94
		MGC Cytokine	0.361771	102.999	55.7645	49.1395	24.262		148.878	118.553	670.646	141.881	528.765	578.491	625.474	1203.96
	Day-6	MGC Cytokine	0.344314	105.838	54.8731	47.4412	23.5943		169.603	134.401	685.256	161.632	523.624	580.271	709.283	1289.55
		MGC Cytokine	0.350444	101.233	53.1621	45.8734	20.3734		157.971	124.552	581.359	150.546	430.813	483.575	657.504	1141.08
		MGC Control	0.262391	53.9614	20.8654	15.6425	11.3393		146.037	114.528	432.152	139.174	292.978	341.754	604.775	946.529
	Day-7	MGC Control	0.264968	-15.1976	-55.8848	-64.2245	3.54153		185.029	139.428	133.659	176.333	-42.674	19.1257	738.011	757.137
		MGC Control	0.259418	8.21503e-05	-44.3355	-52.9862	7.50728		204.251	155.181	289.389	194.651	94.738	162.958	820.987	983.944
		MGC Cytokine	0.342855	80.342	29.7658	21.9431	24.1126		170.331	133.944	703.29	162.326	540.964	597.854	707.188	1305.04
	Day-7	MGC Cytokine	0.300375	64.8599	23.056	16.9051	21.6093		159.649	126.368	719.409	152.146	567.263	620.586	666.938	1287.52
		MGC Cytokine	0.415058	75.0229	25.5931	19.2149	25.153		134.458	108.135	606.013	128.139	477.874	522.783	570.186	1092.97
